# Supplementary material for: Phenotype and function of IgE-binding monocytes in equine Culicoides hypersensitivity
Source: PLoS One. 2020 May 22;15(5):e0233537. doi: 10.1371/journal.pone.0233537 (PMC7244122; doi:10.1371/journal.pone.0233537)
Supplement: S2 Fig — Individual percentages, median fluorescent intensities and concentrations for each horse that were used to generate figure graphs are compiled in labeled data tables. (A) Percentage of IgE+ monocytes out of total cells in unsorted, MACS sorted and MACS+FACS sorted samples from 18 different horses in Fig 2D. (B) Percentage of CD23- cells out of total IgE+ monocytes in Fig 3D. (C) Clinical scores of allergic in in Fig 4A. (D) Percentage of IgE+ monocytes out of total monocytes in Fig 4C. (E) Percentage of CD16+ cells out of total IgE+ monocytes in Fig 4D. (F) Serum total IgE (ng/ml) measured by bead-based assay in Fig 5A. (G) IgE median fluorescent intensity (MFI) of IgE mAb 176 (Alexa Fluor 488) on IgE+ monocytes in Fig 5B. (H) Combined serum total IgE and IgE MFI on IgE+ monocytes in Fig 5C. (I) Percentage of monocytes out of total IgE+ cells in Fig 6A. (J) Secreted concentration of IL-10 (pg/ml), IL-4 (pg/ml), IFN𝛾 (MFI) and IL-17A (MFI) as measured by bead-based assay in Fig 6B. (K) Percentage of CD16+ cells out of total IgE- CD14+ monocytes. B-H,K show allergic (n = 7) and nonallergic (n = 7) horses, J shows allergic (n = 8) and nonallergic (n = 8) horses in October 2019. C-H,K show data points collected from April 2018-March 2019. (XLSX) [file pone.0233537.s002.xlsx]

## Sheet: Table A
Individual values used to generate graph in Fig2D
	IgE+ monocytes (%) / total cells
Horse	unsorted	MACS sorted	MACS+FACS sorted
Allergic 1	1.26433	6.14559	94.7
Allergic 2	1.49342	4.85866	94.4
Allergic 3	0.998421	3.61192	96.4
Allergic 4	0.978368	2.74445	94.7
Allergic 5	1.03903	3.70322	91.3
Allergic 6	2.09341	7.90891	98.3
Allergic 7	0.606784	5.60813	98
Allergic 8	1.17995	6.3983	96.5
Healthy 1	0.425696	3.11223	98.6
Healthy 2	1.54585	7.98713	92.8
Healthy 3	1.20284	7.28361	95.6
Healthy 4	1.65709	9.56142	99.5
Healthy 5	1.50263	6.14485	95.7
Healthy 6	0.841719	6.13091	97.7
Healthy 7	0.719932	5.02819	95.6
Healthy 8	1.58519	6.96349	95
Healthy 9	1.10976	5.15636	98.8
Healthy 10	1.60891	6.6716	97.3

## Sheet: Table B
Individual values used to generate graph in Fig3C
CD23- (%) / IgE-binding monocytes
Allergic 1	96	Healthy 1	92.1
Allergic 2	99.8	Healthy 2	96.9
Allergic 3	96.8	Healthy 3	87.4
Allergic 4	97.3	Healthy 4	96.5
Allergic 5	97.4	Healthy 6	98.4
Allergic 6	96.7	Healthy 7	94.1
Allergic 7	96.7	Healthy 8	97.8

## Sheet: Table C
Individual values used to generate graph in Fig4A
	clinical scores (out of 10)
month	Allergic 1	Allergic 2	Allergic 3	Allergic 4	Allergic 5	Allergic 6	Allergic 7	Healthy 1	Healthy 2	Healthy 3	Healthy 4	Healthy 5	Healthy 6	Healthy 7
April	0	0	0	0	0	0	0	0	0	0	0	0	0	0
May	1	0.3	2	2.3	2	1.7	1.3	0.3	0	0	0	0	0.3	0.3
June	3.5	3.5	6	5	7	5.5	3.5	0.5	0.5	0.5	0.5	1.5	2	0.5
July	5	3.5	7	6.5	8	7.5	5.5	1	0	0	0	0	1	0
Aug	6.3	3.7	7	6.7	6.7	5	6	0.7	0	0	0.3	0.3	0.3	1.3
Sept	5	3	6	5	6	5	5	0	0	0	0	0	0	2
Nov	2	1	3	2	1	2	2	0	0	0	0	0	0	0
Dec	0	0	1	1	1	1	1	0	0	0	0	0	0	0
Jan	0	0	1	0	1	0	0	0	0	0	0	0	0	0
Feb	0	0	1	0	0	0	0	0	0	0	0	0	0	0
Mar	0	1	1	0.5	1	1	0	0	0	0	0	0	0	0

## Sheet: Table D
Individual values used to generate graph in Fig4C
	IgE+ monocytes (%) / total monocytes
month	Allergic 1	Allergic 2	Allergic 3	Allergic 4	Allergic 5	Allergic 6	Allergic 7	Healthy 1	Healthy 2	Healthy 3	Healthy 4	Healthy 5	Healthy 6	Healthy 7
April	13.3035	4.59969	4.32746	5.93458	6.89148	10.5984	6.08012	7.48953	9.77011	7.61327	12.8454	7.27388	7.37815	4.22308
May	11.7459	3.37971	2.56765	4.72666	6.73168	5.87971	3.28858	4.93778	7.26825	5.75117	12.7174	3.81643	5.68182	2.65553
June	13.9227	5.36424	3.52669	6.78793	7.77859	7.23436	4.6875	6.18092	10.0172	9.03553	11.1151	4.79952	4.57304	2.55193
July	10.0402	4.13964	3.02035	4.452	4.9464	6.47727	3.23248	3.41656	6.108	7.43413	9.46496	4.35951	5.62137	1.91542
Aug	8.13456	6.07772	5.11102	5.25256	7.41939	7.21711	4.48341	3.73846	7.19817	6.14466	9.10326	6.62027	1.70473	4.88361
Sept	10.0053	3.98234	3.22422	3.09471	4.47117	6.02124	3.96209	6.45915	7.5776	6.76351	7.07849	4.02225	6.16729	2.59126
Oct	9.56001	5.14225	5.31845	5.76196	8.18024	7.16833	5.81494	6.53977	6.50087	6.43979	12.4287	9.16798	9.26037	6.22257
Nov	4.61745	5.59964	3.50673	1.56484	7.76179	8.88156	7.18197	3.01102	7.43136	5.61283	4.51574	4.45092	7.83505	4.72496
Dec	2.1859	5.43938	4.02306	4.98691	6.83509	9.49515	4.79314	2.27908	5.22536	2.44455	3.96355	7.1884	8.44743	3.71378
Jan	9.10855	3.67607	2.99675	6.9968	3.97609	6.26714	8.867	5.09583	8.23349	6.74935	10.5734	9.77537	9.52287	3.45212
Mar	11.8246	6.38298	5.34366	9.92827	11.3672	11.2787	5.50676	6.72913	10.2466	7.16428	11.614	10.4825	10.6117	4.96354

## Sheet: Table E
Individual values used to generate graph in Fig4D
	CD16+ (%) / total IgE+ monocytes
month	Allergic 1	Allergic 2	Allergic 3	Allergic 4	Allergic 5	Allergic 6	Allergic 7	Healthy 1	Healthy 2	Healthy 3	Healthy 4	Healthy 5	Healthy 6	Healthy 7
April	1.34146	2.33723	1.15741	1.25571	4.97608	2.36686	1.83206	0.391389	4.96454	6.33803	5.65178	1.54278	1.24611	1.2987
May	1.08844	1.49701	2.45098	0.711744	1.28505	2.21205	1.89873	0.268097	6.33284	2.78293	1.35699	1.23967	2.54545	0.403226
June	0.86546	0.41958	0.579151	1.24224	1.31086	1.14583	0.847458	0.470588	1.35135	0.963082	1.63043	0.357782	5.94966	1.16279
July	17.1625	3.66032	0.60423	9.79644	3.83747	3.10391	29.6412	17.033	24.5283	14.557	23.2484	2.80112	1.341	5.94059
Aug	13.6929	2.07824	2.8028	23.0032	17.1731	16.4084	16	30.2789	21.7931	20.7343	23.7148	3.3195	34.5912	8.59951
Sept	1.23131	1.41509	3.36391	0.60241	4.36782	3.15271	2.99003	0.380952	2.00803	1.71821	2.95203	2.65957	0.809717	0
Oct	3.21101	0.515464	1.85185	1.36612	1.27119	1.69903	2.26365	3.9501	4.84262	1.82927	4.18744	1.1889	0.774194	0.829876
Nov	14.5349	0.534759	10.8647	6.69856	5.52268	3.93299	5.875	2.26415	4.27481	2.72109	6.16622	3.03738	1.75439	4.47761
Dec	9.56522	1.2959	0.904977	3.24427	3.42742	2.66086	3.37591	1.57233	3.68715	4.44444	4.13793	1.26716	1.44718	1.18203
Jan	1.36986	1.73267	1.98473	2.23005	2.61438	1.875	2.15054	0	2.32198	3.2882	1.24827	1.03926	1.23711	1.29032
Mar	2.26818	2.97398	2.23048	3.4981	2.13953	2.61628	1.78384	0.542495	1.875	2.69058	1.39935	1.32275	0.259067	1.31579

## Sheet: Table F
Individual values used to generate graph in Fig5A
	Serum Total IgE (ng/ml)
month	Allergic 1	Allergic 2	Allergic 3	Allergic 4	Allergic 5	Allergic 6	Allergic 7	Healthy 1	Healthy 2	Healthy 3	Healthy 4	Healthy 5	Healthy 6	Healthy 7
April	8.17	9.01	33.2	41.88	34.81	23.42	4.06	16.39	10.48	46.72	29.44	5.63	9.31	26.57
May	9.06	13.56	32.16	44.4	50.78	35.54	5.52	21.08	8.43	38.75	30.39	7.24	9.72	51.62
June	28.39	29.95	76.08	101.2	96.49	156	23.19	36.18	24.68	51.47	63.06	33.96	17.24	81.66
July	44.6	25.8	53.41	80.47	72.17	98.37	11.16	53.57	31.92	75.38	83.67	37.03	13.63	81.72
Aug	47.69	20.64	60	150.4	80.36	112.9	16.06	58.81	21.92	63.43	74.3	21.69	6.28	61.85
Sept	59.91	27.96	59.88	175.2	94.22	124.8	11.66	58.54	26.53	99.41	99.6	24.73	9.83	65.73
Oct	61.02	23.62	43.97	121.5	68.05	95.01	9.01	58.28	22.41	78.49	91.43	18.21	7.44	63.4
Nov	39.56	21.31	101.33	123.2	79.75	103.1	10.49	45.93	16.86	103.2	66.53	18.52	14.53	52.87
Dec	25.17	14.85	96.54	118.8	78.45	98.83	5.39	41.04	15.44	76.38	91.55	16.28	7.51	46.23
Jan	17.33	12.56	68.88	62.66	68.06	60.11	2.83	22.23	9.18	44.96	62	9.4	4.41	28.88
Mar	10.92	6.68	29.68	24.99	38.41	43.07	1.81	19.51	6.75	25.43	33.48	5.09	4.29	20.89

## Sheet: Table G
Individual values used to generate graph in Fig5B
	IgE MFI (Alexa Fluor 488) on IgE+ monocytes
month	Allergic 1	Allergic 2	Allergic 3	Allergic 4	Allergic 5	Allergic 6	Allergic 7	Healthy 1	Healthy 2	Healthy 3	Healthy 4	Healthy 5	Healthy 6	Healthy 7
April	19211	18415	20280	24218	20715	20327	17408	17862	16652	17946	17904	17613	16079	18808
May	24860	23261	25277	30891	27410	26072	20617	22448	20862	24624	24392	22132	23096	22289
June	30597	35167	28342	35507	31793	34167	31565	26510	28207	27739	29659	31716	22342	26072
July	26828	26134	27085	32022	26510	29730	25157	25580	28139	29167	26510	29306	24334	25948
Aug	26321	28614	23482	30088	27673	30965	27739	22662	21871	22716	23206	25519	21010	21975
Sept	30597	18589	23096	29873	27410	32253	24683	23763	25157	25824	25097	25458	23819	21666
Oct	32564	26828	27215	35167	27345	34497	27215	28751	28072	22932	29873	30597	24624	26892
Nov	32643	36724	**	47789	39288	41132	37348	39669	31489	34746	39099	34249	34249	32253
Dec	28207	29873	36284	37801	31489	34331	27541	28005	28139	27541	30817	29588	21614	25641
Jan	31640	22878	27872	40150	24508	27410	20666	21820	21666	23989	25097	26134	18808	22878
Mar	37710	30088	33840	43483	34746	39004	24566	32800	32176	32800	34914	31945	24919	30232
			**no sample from this horse at this one timepoint

## Sheet: Table H
Individual values used to generate graph in Fig5C
NOTE: this values are the same as reported in Fig 5A and 5B (Table G in S2 Fig), but compiled to show individual horse correlations
Month	Horse	Total Serum IgE (ng/ml)	IgE MFI on IgE+ monocytes	Horse	Total Serum IgE (ng/ml)	IgE MFI on IgE+ monocytes
April	Allergic 1	8.17	19211	Healthy 1	16.39	17862
	Allergic 2	9.01	18415	Healthy 2	10.48	16652
	Allergic 3	33.2	20280	Healthy 3	46.72	17946
	Allergic 4	41.88	24218	Healthy 4	29.44	17904
	Allergic 5	34.81	20715	Healthy 5	5.63	17613
	Allergic 6	23.42	20327	Healthy 6	9.31	16079
	Allergic 7	4.06	17408	Healthy 7	26.57	18808
May	Allergic 1	9.06	24860	Healthy 1	21.08	22448
	Allergic 2	13.56	23261	Healthy 2	8.43	20862
	Allergic 3	32.16	25277	Healthy 3	38.75	24624
	Allergic 4	44.4	30891	Healthy 4	30.39	24392
	Allergic 5	50.78	27410	Healthy 5	7.24	22132
	Allergic 6	35.54	26072	Healthy 6	9.72	23096
	Allergic 7	5.52	20617	Healthy 7	51.62	22289
June	Allergic 1	28.39	30597	Healthy 1	36.18	26510
	Allergic 2	29.95	35167	Healthy 2	24.68	28207
	Allergic 3	76.08	28342	Healthy 3	51.47	27739
	Allergic 4	101.15	35507	Healthy 4	63.06	29659
	Allergic 5	96.49	31793	Healthy 5	33.96	31716
	Allergic 6	155.95	34167	Healthy 6	17.24	22342
	Allergic 7	23.19	31565	Healthy 7	81.66	26072
July	Allergic 1	44.6	26828	Healthy 1	53.57	25580
	Allergic 2	25.8	26134	Healthy 2	31.92	28139
	Allergic 3	53.41	27085	Healthy 3	75.38	29167
	Allergic 4	80.47	32022	Healthy 4	83.67	26510
	Allergic 5	72.17	26510	Healthy 5	37.03	29306
	Allergic 6	98.37	29730	Healthy 6	13.63	24334
	Allergic 7	11.16	25157	Healthy 7	81.72	25948
August	Allergic 1	47.69	26321	Healthy 1	58.81	22662
	Allergic 2	20.64	28614	Healthy 2	21.92	21871
	Allergic 3	60	23482	Healthy 3	63.43	22716
	Allergic 4	150.38	30088	Healthy 4	74.3	23206
	Allergic 5	80.36	27673	Healthy 5	21.69	25519
	Allergic 6	112.94	30965	Healthy 6	6.28	21010
	Allergic 7	16.06	27739	Healthy 7	61.85	21975
Sept	Allergic 1	59.91	30597	Healthy 1	58.54	23763
	Allergic 2	27.96	18589	Healthy 2	26.53	25157
	Allergic 3	59.88	23096	Healthy 3	99.41	25824
	Allergic 4	175.2	29873	Healthy 4	99.6	25097
	Allergic 5	94.22	27410	Healthy 5	24.73	25458
	Allergic 6	124.81	32253	Healthy 6	9.83	23819
	Allergic 7	11.66	24683	Healthy 7	65.73	21666
Oct	Allergic 1	61.02	32564	Healthy 1	58.28	28751
	Allergic 2	23.62	26828	Healthy 2	22.41	28072
	Allergic 3	43.97	27215	Healthy 3	78.49	22932
	Allergic 4	121.49	35167	Healthy 4	91.43	29873
	Allergic 5	68.05	27345	Healthy 5	18.21	30597
	Allergic 6	95.01	34497	Healthy 6	7.44	24624
	Allergic 7	9.01	27215	Healthy 7	63.4	26892
Nov	Allergic 1	39.56	32643	Healthy 1	45.93	39669
	Allergic 2	21.31	36724	Healthy 2	16.86	31489
	Allergic 3	**	**	Healthy 3	103.23	34746	**no sample from this horse at this one timepoint
	Allergic 4	123.17	47789	Healthy 4	66.53	39099
	Allergic 5	79.75	39288	Healthy 5	18.52	34249
	Allergic 6	103.14	41132	Healthy 6	14.53	34249
	Allergic 7	10.49	37348	Healthy 7	52.87	32253
Dec	Allergic 1	25.17	28207	Healthy 1	41.04	28005
	Allergic 2	14.85	29873	Healthy 2	15.44	28139
	Allergic 3	96.54	36284	Healthy 3	76.38	27541
	Allergic 4	118.81	37801	Healthy 4	91.55	30817
	Allergic 5	78.45	31489	Healthy 5	16.28	29588
	Allergic 6	98.83	34331	Healthy 6	7.51	21614
	Allergic 7	5.39	27541	Healthy 7	46.23	25641
Jan	Allergic 1	17.33	31640	Healthy 1	22.23	21820
	Allergic 2	12.56	22878	Healthy 2	9.18	21666
	Allergic 3	68.88	27872	Healthy 3	44.96	23989
	Allergic 4	62.66	40150	Healthy 4	62	25097
	Allergic 5	68.06	24508	Healthy 5	9.4	26134
	Allergic 6	60.11	27410	Healthy 6	4.41	18808
	Allergic 7	2.83	20666	Healthy 7	28.88	22878
March	Allergic 1	10.92	37710	Healthy 1	19.51	32800
	Allergic 2	6.68	30088	Healthy 2	6.75	32176
	Allergic 3	29.68	33840	Healthy 3	25.43	32800
	Allergic 4	24.99	43483	Healthy 4	33.48	34914
	Allergic 5	38.41	34746	Healthy 5	5.09	31945
	Allergic 6	43.07	39004	Healthy 6	4.29	24919
	Allergic 7	1.81	24566	Healthy 7	20.89	30232

## Sheet: Table I
Individual values used to generate graph in Fig6A
Monocytes (%) / total IgE+
Horse	CD14- MACS sorted	CD14+ MACS sorted
Allergic 1	11.8	96.8
Allergic 2	9.13	90.5
Allergic 3	5.95	88.4
Allergic 4	4.25	92.1
Allergic 5	2.51	93.1
Allergic 6	6.61	98.4
Allergic 7	2.94	89
Allergic 9	9.96	93.4
Healthy 1	9.19	95.1
Healthy 2	20.1	97.2
Healthy 3	13.5	97.6
Healthy 7	12.7	96.8
Healthy 8	7.72	95.3
Healthy 11	10.9	81
Healthy 12	10.9	98.2
Healthy 13	2.91	82.3

## Sheet: Table J
Individual values used to generate graph in Fig6B
Fig6b shows medium corrected values (stimulated well - medium cultured well). Negative values were graphed as zero.
		Secreted IL-10 (pg/ml)
Cell fraction	Stimulation	Allergic 1	Allergic 2	Allergic 3	Allergic 4	Allergic 5	Allergic 6	Allergic 7	Allergic 9	Healthy 1	Healthy 2	Healthy 3	Healthy 7	Healthy 8	Healthy 11	Healthy 12	Healthy 13
CD14- MACS sorted cells	medium	41.11	38.89	49.29	14.09	20.59	23.82	2.61	3.65	7.33	35.76	130.52	7.21	4.92	61.62	5.95	371.72
	IgE mAb 134	87.24	22.85	59.1	11.03	42.81	64.04	5.46	9.52	38.72	82	400.35	16.31	23.17	88.42	5.95	458.08
	Cul WBE	50.23	30.83	83.95	12.55	47.67	62.52	23.71	28.25	42.92	39.92	205.11	14.31	36.04	170.58	13.78	442.99
	IgE mAb 176	32.25	31.72	94.85	21.89	30.01	28.73	1.23	12.55	9.3	31.09	206.7	4.76	13.99	79.13	0.38	450.53
CD14+ MACS sorted cells	medium	1.11	69.89	112.59	34.7	67.33	3.57	140.76	66.18	229.9	252.27	1.4	0	0	0	0	0
	IgE mAb 134	2243.22	1296.2	473.3	704.08	337.22	778.49	584.67	831.59	4350.9	1306.51	1748.95	816.62	1400.12	288.52	490.83	915.85
	Cul WBE	421.92	236.01	57.46	110.72	71.47	217.25	71.47	161.7
	IgE mAb 176	10.3	74.51	115.99	44.51	63.21	46.07	124.5	91.72	299.33	231.33	14.58	9.74	132.79	0	9.01	28.16
		Secreted IL-4 (pg/ml)
Cell fraction	Stimulation	Allergic 1	Allergic 2	Allergic 3	Allergic 4	Allergic 5	Allergic 6	Allergic 7	Allergic 9	Healthy 1	Healthy 2	Healthy 3	Healthy 7	Healthy 8	Healthy 11	Healthy 12	Healthy 13
CD14- MACS sorted cells	medium	0	35.83	10.82	0	0	0	0	0	0	0	78.76	0	0	0	0	0
	IgE mAb 134	16.27	120.48	29.17	4.04	0	13.48	0	0	24.42	16.27	158.26	0	19.06	1.79	0	14.45
	Cul WBE	24.42	785.84	78.08	9.14	47.71	78.46	22.26	0.16	7.34	0	314.89	0	12.83	6.91	0	0
	IgE mAb 176	0	312.42	44.23	0	0	0	0	0	0	0	66.27	0	2.84	0	0	5.71
CD14+ MACS sorted cells	medium	0	0	0	0	0	0	0	0	0	0	0	0	0	0	0	0
	IgE mAb 134	0	0	0	0	0	0	0	0	0	0	0	0	0	0	0	0
	Cul WBE	0	0	0	0	0	0	0	0	0	0	0	0	0	0	0	0
	IgE mAb 176	0	0	0	0	0	0	0	0	0	0	0	0	0	0	0	0
		Secreted IFN𝛾 (MFI)
Cell fraction	Stimulation	Allergic 1	Allergic 2	Allergic 3	Allergic 4	Allergic 5	Allergic 6	Allergic 7	Allergic 9	Healthy 1	Healthy 2	Healthy 3	Healthy 7	Healthy 8	Healthy 11	Healthy 12	Healthy 13
CD14- MACS sorted cells	medium	23.5	1.5	7.8	0	3.8	3	1.8	1	30.5	2.5	12.5	2	1.5	7.5	1	92
	IgE mAb 134	33.5	1.5	2.8	0	3.8	7	2.8	0	60.5	5.5	26.5	3	2.5	4.5	1	22
	Cul WBE	16.5	2.5	8.8	-0.5	6.8	6	4.8	2	6.5	30.5	20.5	3.5	5	6.5	1	38
	IgE mAb 176	20.5	1.5	8.8	0	4.8	5	4.8	0	4.5	25.5	17.5	2.5	5	6.5	0	24
CD14+ MACS sorted cells	medium	-0.5	-0.5	-0.3	-1	-0.3	1	-0.3	0	1.5	0.5	0.5	0	-0.5	0.5	0	0.5
	IgE mAb 134	2.5	-0.5	-0.3	-1	-0.3	0	0.8	-0.5	3.5	2.5	1	0	1.5	-0.5	0	-0.5
	Cul WBE	-0.5	-0.5	0.8	-1	0.8	0	-0.3	-1	0.5	0.5	0.5	1.5	0	-0.5	0	-0.5
	IgE mAb 176	-1.5	-0.5	-0.3	0	0.8	1	-0.3	-1	1.5	0.5	0.5	1	0.5	0.5	1	0.5
		Secreted IL-17A (MFI)
Cell fraction	Stimulation	Allergic 1	Allergic 2	Allergic 3	Allergic 4	Allergic 5	Allergic 6	Allergic 7	Allergic 9	Healthy 1	Healthy 2	Healthy 3	Healthy 7	Healthy 8	Healthy 11	Healthy 12	Healthy 13
CD14- MACS sorted cells	medium	76	90	87	5	1	52.5	55	6	74	132	99	44.5	44.5	39.5	43.5	234
	IgE mAb 134	113.5	65	49	8	5.5	115	90	5	191	216	172.5	99.5	40.5	34	31.5	428
	Cul WBE	123	37	50.5	1	3	99.5	92	4	215	130	163	70.5	29.5	19	65.5	182
	IgE mAb 176	81	78	82.5	7	2	115.5	65.5	6	118.5	133	84.5	74	34.5	40	52.5	337.5
CD14+ MACS sorted cells	medium	1	2	1	0	0	5.5	1	2	11.5	27	18.5	10.5	4.5	1	17.5	2
	IgE mAb 134	4.5	10	0	2	1	2.5	6	5	36.5	31	6.5	20.5	0.5	2	3.5	7
	Cul WBE	1	4	1	1	6	3.5	0	2	12.5	9	0.5	2.5	2.5	1.5	-0.5	6
	IgE mAb 176	4	5	1	0	4	3.5	1	1	5.5	1	29	3.5	20.5	0	4	2

[truncated: 1 more sheets: Table K]
